# Supplementary material for: Environmental Determinants of Foraging Site Revisitation by African Elephants ( Loxodonta africana )
Source: Ecol Evol. 2025 Jun 3;15(6):e71506. doi: 10.1002/ece3.71506 (PMC12134087; doi:10.1002/ece3.71506)
Supplement: Supplementary file 1 — Appendix S1 [file ECE3-15-e71506-s001.zip]

Archive with 2 entries (2 files):
- R-Code-Data-Preparation.docx
- R-Code-Statistical-Analyses.docx
